# Supplementary material for: Betulinic Acid and Betulin Suppress Melanoma Growth by Modulating Apoptosis and Autophagy via PI3K/AKT/mTOR and MAPK Pathways
Source: Int J Mol Sci. 2026 Jan 6;27(2):576. doi: 10.3390/ijms27020576 (PMC12841062; doi:10.3390/ijms27020576)
Supplement: Supplementary file 1 [file ijms-27-00576-s001.zip]

Archive with 1 entries (1 files):
- ijms-4020008-supplementary.pdf
